# Supplementary material for: The balance between the intronic miR-342 and its host gene Evl determines hematopoietic cell fate decision
Source: Leukemia. 2021 May 21;35(10):2948–63. doi: 10.1038/s41375-021-01267-5 (PMC8478659; doi:10.1038/s41375-021-01267-5)
Supplement: Supplementary file 3 — Supplementary Table S7 [file 41375_2021_1267_MOESM3_ESM.xlsx]

## Sheet: information
Supplementary Table7:
LSK cell expressed mRNAs enriched upon Ago2-IP
Protein-coding mRNAs, which are enriched >1.5fold in miR-342 overexpressing 32D cells compared to the Ctrl Ago2-IP sample and expressed in LSK cells

## Sheet: Suppl Table S7
Supplementary Table 7	mRNAs enriched upon Ago2-IP
	mRNAS enriched (≥1.5fold) in miR-342 OE cells compared to mock transduced cells
ID	Symbol	Gene_Type	Chr	Start	End	Strand	Read_count1 miR342	Norm_read_count1 (cpm)	Read_count2 mCherry	Norm_read_count2 (cpm)	Foldchange	LogFoldChange
ENSMUSG00000028088	Fmo5	protein_coding	chr3	97638860	97639002	+	44	859.884	0	0	Inf	Inf
ENSMUSG00000020876	Snx11	protein_coding	chr11	96776300	96777061	-	185	3615.42	0	0	Inf	Inf
ENSMUSG00000049625	Tifab	protein_coding	chr13	56176629	56176633	-	256	5002.96	0	0	Inf	Inf
ENSMUSG00000000538	Tom1l2	protein_coding	chr11	60252831	60254816	-	132	2579.65	0	0	Inf	Inf
ENSMUSG00000035842	Ddx11	protein_coding	chr17	66150836	66152167	+	160	3126.85	0	0	Inf	Inf
ENSMUSG00000070732	Rbm44	protein_coding	chr1	91170088	91170293	+	106	2071.54	0	0	Inf	Inf
ENSMUSG00000041515	Irf8	protein_coding	chr8	120753353	120753711	+	192	3752.22	0	0	Inf	Inf
ENSMUSG00000027951	Adar	protein_coding	chr3	89747172	89747211	+	160	3126.85	0	0	Inf	Inf
ENSMUSG00000029557	Ftsj2	protein_coding	chr5	140327674	140328340	-	147	2872.79	0	0	Inf	Inf
ENSMUSG00000078789	Dph1	protein_coding	chr11	75191192	75191241	-	102	1993.37	0	0	Inf	Inf
ENSMUSG00000063952	Brpf3	protein_coding	chr17	28836510	28836791	+	131	2560.11	0	0	Inf	Inf
ENSMUSG00000044367	Slc16a13	protein_coding	chr11	70220678	70220784	-	306	5980.1	1	20.3437	293.954	8.1994
ENSMUSG00000016757	Ttll12	protein_coding	chr15	83581767	83582239	-	184	3595.88	1	20.3437	176.756	7.4656
ENSMUSG00000001062	Vps9d1	protein_coding	chr8	123249712	123250840	-	141	2755.54	1	20.3437	135.449	7.0816
ENSMUSG00000004552	Ctse	protein_coding	chr1	131664284	131665446	+	123	2403.77	1	20.3437	118.158	6.8846
ENSMUSG00000031959	Wdr59	protein_coding	chr8	111448784	111450846	-	110	2149.71	1	20.3437	105.67	6.7234
ENSMUSG00000054008	Ndst1	protein_coding	chr18	60685978	60689247	-	266	5198.39	3	61.0311	85.1761	6.4124
ENSMUSG00000068015	Lrch1	protein_coding	chr14	74754674	74757035	-	423	8266.61	5	101.718	81.2695	6.3446
ENSMUSG00000042628	Zfyve1	protein_coding	chr12	83546941	83547885	-	54	1055.31	1	20.3437	51.8742	5.6969
ENSMUSG00000042535	Gtpbp1	protein_coding	chr15	79720097	79721478	+	195	3810.85	6	122.062	31.2206	4.9644
ENSMUSG00000040669	Phc1	protein_coding	chr6	122336972	122337015	-	107	2091.08	4	81.3748	25.6969	4.6835
ENSMUSG00000046380	Jrk	protein_coding	chr15	74707435	74707864	-	229	4475.31	9	183.093	24.4428	4.6113
ENSMUSG00000028914	Casp9	protein_coding	chr4	141815769	141815976	+	580	11334.8	23	467.905	24.2247	4.5984
ENSMUSG00000049807	Arhgap23	protein_coding	chr11	97501123	97502398	+	89	1739.31	4	81.3748	21.3741	4.4178
ENSMUSG00000035206	Sppl2b	protein_coding	chr10	80867640	80868705	+	250	4885.7	12	244.124	20.0132	4.3229
ENSMUSG00000035158	Mitf	protein_coding	chr6	98018173	98018175	+	83	1622.05	4	81.3748	19.9331	4.3171
ENSMUSG00000020894	Vamp2	protein_coding	chr11	69089976	69090176	+	175	3419.99	9	183.093	18.679	4.2233
ENSMUSG00000046822	Slc39a3	protein_coding	chr10	81033883	81033933	-	375	7328.56	20	406.874	18.0119	4.1709
ENSMUSG00000060798	Intu	protein_coding	chr3	40692499	40692524	+	429	8383.87	24	488.248	17.1713	4.1019
ENSMUSG00000051351	Zfp46	protein_coding	chr4	136287189	136287209	+	396	7738.96	23	467.905	16.5396	4.0479
ENSMUSG00000034453	Polr3b	protein_coding	chr10	84725778	84727177	+	463	9048.32	28	569.623	15.8848	3.9896
ENSMUSG00000042744	Gm15800	protein_coding	chr5	121322748	121322779	+	258	5042.05	16	325.499	15.4902	3.9533
ENSMUSG00000041757	Plekha6	protein_coding	chr1	133299709	133301617	+	91	1778.4	6	122.062	14.5696	3.8649
ENSMUSG00000029196	Tada2b	protein_coding	chr5	36475742	36475972	-	218	4260.33	15	305.155	13.9612	3.8034
ENSMUSG00000010453	Kansl3	protein_coding	chr1	36367984	36368034	-	488	9536.89	36	732.373	13.0219	3.7029
ENSMUSG00000038213	Tapbpl	protein_coding	chr6	125223933	125224668	-	149	2911.88	11	223.781	13.0122	3.7018
ENSMUSG00000042265	Trem1	protein_coding	chr17	48244646	48246924	+	72	1407.08	6	122.062	11.5276	3.527
ENSMUSG00000020841	Cpd	protein_coding	chr11	76805716	76806085	-	565	11041.7	52	1057.87	10.4376	3.3837
ENSMUSG00000020657	Dnajc27	protein_coding	chr12	4107550	4109204	+	190	3713.14	19	386.53	9.6063	3.264
ENSMUSG00000051335	Gfod1	protein_coding	chr13	43195519	43200327	-	329	6429.59	33	671.342	9.5772	3.2596
ENSMUSG00000032898	Fbxo21	protein_coding	chr5	117986099	117986106	+	265	5178.85	29	589.967	8.7782	3.1339
ENSMUSG00000033282	Rpgrip1l	protein_coding	chr8	91310423	91310429	-	335	6546.84	37	752.716	8.6976	3.1206
ENSMUSG00000050332	Amer1	protein_coding	chrX	95428511	95428598	-	200	3908.56	25	508.592	7.6851	2.9421
ENSMUSG00000020661	Dnmt3a	protein_coding	chr12	3908263	3908547	+	178	3478.62	23	467.905	7.4345	2.8942
ENSMUSG00000022419	Deptor	protein_coding	chr15	55252133	55254202	+	714	13953.6	93	1891.96	7.3752	2.8827
ENSMUSG00000032228	Tcf12	protein_coding	chr9	72106139	72110481	-	1547	30232.7	211	4292.52	7.0431	2.8162
ENSMUSG00000048232	Fbxo10	protein_coding	chr4	45046288	45046414	-	80	1563.43	11	223.781	6.9864	2.8046
ENSMUSG00000027475	Kif3b	protein_coding	chr2	153330153	153333390	+	247	4827.08	35	712.029	6.7793	2.7611
ENSMUSG00000064302	Clasp1	protein_coding	chr1	118604727	118609432	+	69	1348.45	10	203.437	6.6284	2.7287
ENSMUSG00000050714	Zbtb26	protein_coding	chr2	37438479	37443135	-	454	8872.44	67	1363.03	6.5094	2.7025
ENSMUSG00000026819	Slc25a25	protein_coding	chr2	32427349	32431169	-	189	3693.59	29	589.967	6.2607	2.6463
ENSMUSG00000037098	Rab11fip3	protein_coding	chr17	26036271	26036498	-	50	977.141	8	162.75	6.004	2.5859
ENSMUSG00000032411	Tfdp2	protein_coding	chr9	96317703	96317903	+	758	14813.5	122	2481.93	5.9685	2.5774
ENSMUSG00000022514	Il1rap	protein_coding	chr16	26727933	26728228	+	383	7484.9	62	1261.31	5.9342	2.5691
ENSMUSG00000029916	Agk	protein_coding	chr6	40395725	40395769	+	352	6879.07	59	1200.28	5.7312	2.5188
ENSMUSG00000024620	Pdgfrb	protein_coding	chr18	61083381	61085056	+	77	1504.8	13	264.468	5.6899	2.5084
ENSMUSG00000020716	Nf1	protein_coding	chr11	79578394	79580048	+	151	2950.97	26	528.936	5.5791	2.48
ENSMUSG00000035236	Scai	protein_coding	chr2	39133062	39133086	-	599	11706.1	107	2176.77	5.3777	2.427
ENSMUSG00000018143	Mafk	protein_coding	chr5	139800517	139802331	+	331	6468.67	60	1220.62	5.2995	2.4059
ENSMUSG00000018909	Arrb1	protein_coding	chr7	99600023	99600081	+	308	6019.19	56	1139.25	5.2835	2.4015
ENSMUSG00000003573	Homer3	protein_coding	chr8	70293164	70293469	+	194	3791.31	36	732.373	5.1767	2.372
ENSMUSG00000038437	Mllt6	protein_coding	chr11	97678314	97678370	+	315	6155.99	59	1200.28	5.1288	2.3586
ENSMUSG00000026932	Nacc2	protein_coding	chr2	26090328	26090482	-	269	5257.02	51	1037.53	5.0669	2.3411
ENSMUSG00000052676	Zmat1	protein_coding	chrX	134972943	134974026	-	260	5081.13	50	1017.18	4.9953	2.3206
ENSMUSG00000024037	Wdr4	protein_coding	chr17	31512443	31512487	-	272	5315.65	53	1078.22	4.93	2.3016
ENSMUSG00000050144	Slc25a44	protein_coding	chr3	88410499	88412708	-	189	3693.59	39	793.404	4.6554	2.2189
ENSMUSG00000009828	Ick	protein_coding	chr9	78167600	78170453	+	601	11745.2	128	2603.99	4.5105	2.1733
ENSMUSG00000045098	Suv420h1	protein_coding	chr19	3807225	3807402	+	246	4807.53	54	1098.56	4.3762	2.1297
ENSMUSG00000040661	Rad54l2	protein_coding	chr9	106786759	106789176	-	132	2579.65	29	589.967	4.3725	2.1285
ENSMUSG00000011877	Git1	protein_coding	chr11	77505880	77506039	+	370	7230.84	82	1668.18	4.3346	2.1159
ENSMUSG00000019861	Gopc	protein_coding	chr10	52337024	52339725	-	539	10533.6	120	2441.24	4.3148	2.1093
ENSMUSG00000036002	Fam214b	protein_coding	chr4	43036977	43037206	-	472	9224.21	107	2176.77	4.2376	2.0832
ENSMUSG00000020694	Tlk2	protein_coding	chr11	105271099	105271156	+	650	12702.8	154	3132.93	4.0546	2.0196
ENSMUSG00000025986	Slc39a10	protein_coding	chr1	46888007	46888070	-	251	4905.25	62	1261.31	3.889	1.9594
ENSMUSG00000034297	Med13	protein_coding	chr11	86331006	86331185	-	265	5178.85	66	1342.68	3.8571	1.9475
ENSMUSG00000000976	Heatr6	protein_coding	chr11	83778845	83778917	+	890	17393.1	235	4780.77	3.6381	1.8632
ENSMUSG00000020923	Ubtf	protein_coding	chr11	102313609	102313864	-	312	6097.36	83	1688.53	3.6111	1.8524
ENSMUSG00000029461	Fam168a	protein_coding	chr7	100836024	100841628	+	224	4377.59	60	1220.62	3.5864	1.8425
ENSMUSG00000027615	Hps3	protein_coding	chr3	20034828	20034933	-	208	4064.91	57	1159.59	3.5055	1.8096
ENSMUSG00000020170	Frs2	protein_coding	chr10	117070129	117073931	-	603	11784.3	166	3377.05	3.4895	1.803
ENSMUSG00000028247	Coq3	protein_coding	chr4	21900264	21900445	+	757	14793.9	209	4251.83	3.4794	1.7988
ENSMUSG00000003527	Dgcr14	protein_coding	chr16	17900711	17902046	-	593	11588.9	164	3336.37	3.4735	1.7964
ENSMUSG00000002504	Slc9a3r2	protein_coding	chr17	24639282	24640233	-	191	3732.68	53	1078.22	3.4619	1.7916
ENSMUSG00000002871	Tpra1	protein_coding	chr6	88911683	88911755	+	1044	20402.7	306	6225.17	3.2775	1.7126
ENSMUSG00000041079	Rwdd2b	protein_coding	chr16	87436696	87436935	-	207	4045.36	61	1240.97	3.2599	1.7048
ENSMUSG00000032046	Abhd12	protein_coding	chr2	150846330	150846363	-	237	4631.65	70	1424.06	3.2524	1.7015
ENSMUSG00000026491	Ahctf1	protein_coding	chr1	179798847	179799338	-	197	3849.93	59	1200.28	3.2075	1.6815
ENSMUSG00000039989	Cbx4	protein_coding	chr11	119081373	119082301	-	326	6370.96	100	2034.37	3.1317	1.6469
ENSMUSG00000001630	Stk38l	protein_coding	chr6	146758461	146758471	+	995	19445.1	306	6225.17	3.1236	1.6432
ENSMUSG00000021408	Ripk1	protein_coding	chr13	34032780	34032782	+	106	2071.54	33	671.342	3.0857	1.6256
ENSMUSG00000079056	Kcnip3	protein_coding	chr2	127458240	127458388	-	118	2306.05	37	752.716	3.0636	1.6152
ENSMUSG00000033862	Cdk10	protein_coding	chr8	123231729	123232250	+	509	9947.29	162	3295.68	3.0183	1.5937
ENSMUSG00000029674	Limk1	protein_coding	chr5	134668173	134669080	-	53	1035.77	17	345.843	2.9949	1.5825
ENSMUSG00000038582	Pptc7	protein_coding	chr5	122320872	122322340	+	105	2052	34	691.685	2.9667	1.5688
ENSMUSG00000035900	Gramd4	protein_coding	chr15	86091313	86091434	+	167	3263.65	55	1118.9	2.9168	1.5444
ENSMUSG00000038121	Fam210a	protein_coding	chr18	68276238	68276274	-	769	15028.4	256	5207.98	2.8857	1.5289
ENSMUSG00000042595	Fam199x	protein_coding	chrX	137075648	137082503	+	496	9693.24	166	3377.05	2.8703	1.5212
ENSMUSG00000039813	Tbc1d2	protein_coding	chr4	46632580	46633619	-	65	1270.28	22	447.561	2.8382	1.505
ENSMUSG00000041147	Brca2	protein_coding	chr5	150568588	150570329	+	168	3283.19	57	1159.59	2.8313	1.5015
